# Supplementary material for: Impact of physical activity on healthcare costs: a systematic review
Source: BMC Health Serv Res. 2023 Jun 3;23:572. doi: 10.1186/s12913-023-09556-8 (PMC10239135; doi:10.1186/s12913-023-09556-8)
Supplement: Supplementary file 2 — Additional file 2: Supplementary Material 2. Quality assessment. [file 12913_2023_9556_MOESM2_ESM.xlsx]

## Sheet: Sheet1
Supplementary Material 2. Quality assessment of studies with the use of “Checklist for reporting estimates of the economic costs/burden of risk factors” (Ding et al., 2017)
		abstract	intro	background/objectives	Target population and subgroups	Setting and location	Study perspective	The risk factor(s)	Choice of health outcomes	Costs/burden estimates	Data source	Time frame	Discount rate(s)	Year of reporting and common unit of measure for costs/burden	Analytic methods and assumptions made	Costs/burden estimates	Characterising uncertainty	Characterising heterogeneity	Source of funding	Conflict(s) of interest		number of yes	number of applicable
		1	2	3	4	5	6	7	8	9	10	11	12	13	14	15	16	17	18	19
	Aljadhey 2012(35)	yes	yes	yes	yes	no	yes	yes	no	yes	yes	yes	not applicable	yes	yes	yes	no	yes	no	no		13	18
	Amarasinghe 2010(33)	yes	yes	yes	yes	yes	yes	yes	yes	yes	yes	yes	not applicable	yes	yes	yes	yes	no	yes	yes		17	18
	Aoyagi et al. 2011(34)	yes	yes	yes	yes	no	yes	yes	yes	yes	yes	yes	not applicable	yes	yes	yes	no	not applicable	yes	yes		15	17
	Carlson et al. 2015(37)	yes	yes	yes	yes	no	yes	yes	no	yes	yes	yes	not applicable	yes	yes	yes	yes	yes	no	yes		15	18
	Chevan et al. 2014(36)	yes	yes	yes	yes	no	yes	yes	no	yes	yes	yes	not applicable	yes	yes	yes	no	yes	no	yes		14	18
	Dallmeyer et al. 2020(28)	yes	yes	yes	yes	yes	yes	yes	yes	yes	yes	yes	not applicable	yes	yes	yes	yes	yes	no	yes		17	18
	de Boer et al. 2020(23)	yes	yes	yes	yes	yes	yes	yes	no	yes	yes	yes	not applicable	yes	yes	yes	no	yes	yes	yes		16	18
	Ding et al. 2016(8)	yes	yes	yes	yes	yes	yes	yes	yes	yes	yes	yes	not applicable	yes	yes	yes	yes	yes	no	yes		17	18
	In ’t Panhuis -Plasmans et al. 2012(46)	yes	yes	yes	yes	yes	yes	yes	yes	yes	yes	yes	not applicable	yes	yes	yes	no	yes	yes	no		16	18
	ISCA/Cebr 2015(45)	yes	yes	yes	yes	yes	yes	yes	yes	yes	yes	yes	not applicable	yes	yes	yes	no	yes	yes	no		16	18
	Janssen 2012(26)	yes	yes	yes	yes	no	yes	yes	yes	yes	yes	yes	not applicable	yes	yes	yes	yes	yes	yes	no		16	18
	Kalbarczyk et al. 2019(42)	yes	yes	yes	yes	yes	yes	yes	yes	yes	yes	yes	not applicable	yes	yes	yes	no	no	yes	yes		16	18
	Kang et al. 2017(27)	yes	yes	yes	yes	no	yes	yes	yes	yes	yes	yes	not applicable	no	yes	yes	no	no	yes	yes		14	18
	Karl et al. 2018(25)	yes	yes	yes	yes	no	yes	yes	yes	yes	yes	yes	not applicable	yes	yes	yes	yes	yes	no	yes		16	18
	Krueger et al. 2015(32)	yes	yes	yes	yes	yes	yes	yes	yes	yes	yes	yes	not applicable	yes	yes	yes	yes	yes	no	no		16	18
	Krueger et al. 2016(44)	yes	yes	yes	yes	yes	yes	yes	yes	yes	yes	yes	not applicable	yes	yes	yes	yes	yes	yes	no		17	18
	Maresova 2014(22)	yes	yes	yes	yes	yes	yes	yes	yes	yes	yes	yes	not applicable	yes	yes	yes	no	no	yes	no		15	18
	Market Economics Limited 2013(29)	yes	yes	yes	yes	yes	yes	yes	yes	yes	yes	yes	not applicable	yes	yes	yes	yes	yes	yes	no		17	18
	Mattli et al. 2019(30)	yes	yes	yes	yes	yes	yes	yes	yes	yes	yes	yes	not applicable	yes	yes	yes	yes	yes	no	yes		17	18
	Min et al. 2016(38)	yes	yes	yes	yes	no	yes	yes	no	yes	yes	yes	not applicable	yes	yes	yes	no	yes	yes	yes		15	18
	Peeters et al. 2014(40)	yes	yes	yes	yes	yes	yes	yes	no	yes	yes	yes	not applicable	yes	yes	yes	yes	yes	yes	no		16	18
	Peeters et al. 2017(39)	yes	yes	yes	yes	yes	yes	yes	no	yes	yes	yes	not applicable	yes	yes	yes	yes	no	yes	no		15	18
	Sato et al. 2020(24)	yes	yes	yes	yes	yes	yes	yes	no	yes	yes	yes	no	yes	yes	yes	no	yes	no	no		14	19
	Scarborough et al. 2012(43)	yes	yes	yes	yes	yes	yes	yes	yes	yes	yes	yes	not applicable	yes	yes	yes	yes	no	yes	no		16	18
	Yang et al. 2011(41)	yes	yes	yes	yes	no	yes	yes	yes	yes	yes	yes	not applicable	yes	yes	yes	yes	no	yes	no		15	18
